# Supplementary material for: Thermosetting Resins Based on Poly(Ethylene Glycol Fumarate) and Acrylic Acid: Rheological and Thermal Analysis
Source: Molecules. 2025 Oct 8;30(19):4020. doi: 10.3390/molecules30194020 (PMC12526166; doi:10.3390/molecules30194020)
Supplement: Supplementary file 1 [file molecules-30-04020-s001.zip]

Archive with 1 entries (1 files):
- molecules-3884767-supplementary.pdf
